# Supplementary material for: Sperm-specific histone H1 in highly condensed sperm nucleus of Sargassum horneri
Source: Sci Rep. 2024 Feb 9;14:3387. doi: 10.1038/s41598-024-53729-2 (PMC10858212; doi:10.1038/s41598-024-53729-2)
Supplement: Supplementary file 3 — Supplementary Information. [file 41598_2024_53729_MOESM3_ESM.fas]

>Analipus japonicus AjH1.1(LC765397)
-----------------------------MSSSKPTYNEMVFEAIKDLKERNGSSIQAIK
KHITATHP-----TLNFTPHQMRSALKKGVESGKFIKVKSSYKLSPEAKKPAPKPK-KKV
V-KK-VV---VKK--K--------K-------PAA-KKKV---------V--KK-P--AS
KKASTPKK--------------AT------------------------------------
---KKAG-----TTTPK---KSAA------------AAAK-----KKTVTKKKPT-T---
-TKK-TTT-----PK---------------KKAAP----K-KK------PA---AA----
------KKA-------------------------------------------
>Analipus japonicus AjH1.2(LC765398)
---------------------------------MPTYNEMAFEAVKELKERGGSSLQAIK
KYIVTKYP-----DLSFAPHQLRSALKKGVESEKFIKVKNSYKLTPAAKKPPPKPK-KKV
V-KK-KP---VKKPKK--------KK--------P-KKKVVK-KV----K--KA-T--KA
KKGTTAKRTKKKLPV---EGEAAAAAS----DGVAAAGDAGAAAAAADGDAPSTPAPKK-
---KKV-------ATPK---KAGVKK-------TTPAAAK-----KKTVT-KKKAITGTS
KKKKPATA--TGGPKKKVTA--KKPKDVKPKKAMP----K-KP-------A---AL----
-----KKKNESAAPPPAETDGGAPAPVPGGVAEPAV----DSSA-EA-----
>Cladosiphon okamuranus 1 ClOKCok_S_s101_10671.t1
-----------------------------MAAPKPTYSVMVFDAIKTLKERSGSSLPALK
KQIMATYP-----TLNFTPHQMRSALKKGVESGKFIKVKSSYKLSPEAKKPAPKPK-KKV
V-KK-KV---VKPK----------K-------KVV-KKTVT--------K--KK-P--AA
KKATTPKK----------------------------------------------------
------------------------------------KVV------KKTVTKKKPA-A---
-KK--ATT-----PK---------------KKAAP------KK-------A---AP----
------KKA-------------------------------------------
>Cladosiphon okamuranus 2 ClOKCok_S_s165_13028.t1
-----------------------------MASSKPTYNVMVFEAIKTLKERNGSSIQAIK
KSITSTYP-----ALNFTPHQMRSALKKGVESGKFIKVKSSYKLSPEAKKPAPKPK-KKV
V-KK-AV---KKKVVKKV------K-------KVK-KVKV---------A--KK-P--AA
KKASTPKK----------------------------------------------------
-----A-------STPK---KA---------------GAK-----KKTVTKKKPA-V---
-KK--VTT-----P----------------KKAAP------KK-------P---AP----
------KKA-------------------------------------------
>Cladosiphon okamuranus 3 ClOKCok_S_s098_10503.t1
------------------------------MASKPTYNVMVFEAIKTLKERNGSSIQAIK
KSITSTYP-----SLNFTPHQMRSALKKGVESGKFIKVKSSYKLSPEAKKPAPKPK-KKV
V-KK-VV---KKPVKKVA------K-------KVV-KKKV---------A--KK-P--AA
KKAA--------------------------------------------------------
---------------PK---KA--------------KTAV-----KKTVTKKKPA-A---
-KK--ATT-----PK---------------KKAAP-------------------------
------KKA-------------------------------------------
>Cladosiphon okamuranus 4 ClOKCok_S_s046_7679.t1
------------------------------MASKPTYNVMVFEAIKTLKERNGSSIQAIK
KSITSTYP-----SLNFTPHQMRSALKKGVESGKFIKVKSSYKLSPEAKKPAPKPK-KKV
V-KKPVK---KKPVKKVA------K-------KVV-KKKV---------A--KK-P--AA
KKAA--------------------------------------------------------
---------------PK---KA--------------KTSV-----KKTVTKKKPD-A---
-KK--VTT-----PK---------------KKAAP------KK-------P---AA----
------KKA-------------------------------------------
>Cladosiphon okamuranus 5 ClOKCok_S_s156_12657.t1
---------------------------------MPTYSEMAKGAILALKERNGSSLPAIK
RHIQATYP-----TLNFLPHQLRQSLKKGCESGMFIKVKASYKLSPEAKKPPAK---KKV
VKKK-VV---KKKVIK--------K-------KVA-KKKV---------A--KK-P--TT
KKTTGTKK-------------KAP----------------------------KKPA----
-------------AAKK---KPA-------------TAAK-----KKTVT-K--------
------------------------------K--AT----P-KK-------A---AP----
------KKK------------------------------------------A
>Desmarestia aculeata DaH1.1(LC765403)
---------------------------------MPTYNEMVFEAIKALKERNGSSIQAIK
KHITTTHP-----TLNFTPHQMRSALKKGTEGGKFVKVKSSYKLSAEAKKPAPK----KV
IKKK-VV----KKVVK--------K-----K-KVV-KKKVVA-------K--KK-P--AA
KKATAAKK------------------------------TT-----------AKKPAA---
---KKA------------------------------TATK-----KKTVT-KKPV-T---
-KK--AAA-----P----------------KKAAP----K-KK------AA---AP----
------KKA-------------------------------------------
>Desmarestia aculeata DaH1.2(LC765404)
----------------------------------MTYLAMVIETLLALKERSGTSLPGLK
KHITSTHP-----ELAFAPHRLRQALKLGVESGTLVKVKASYKLSPAGKAAATKKPTKKV
V-KK------KKAVVK--------K-----KKVVK-KKKVVV-------K--KK-T--AP
KKKPTTAA-----------------KKKP---STPKKATATK---------AKKPAAAK-
---KKA-----PAGTPK---NK--------------AAVK-----KKPAA-AK-------
-KK--TVT-----KKKAA-----TPK----KKAAP----K-KK-------A---AP----
------KK--------------------------------------------
>Dictyota dichotoma 1 SRR5088952_TRINITY_DN79061_c0_g1_i1.p1
M--------------------SSANAAKSKASKAPTYLEMVVEALLALKERNGSSLPALK
KHITSAHP-----ELTFAQHRLRAALKMGVDTGTLQKIKASYKLSPAGKKPAPKPK-KKP
VIKK--------------------K-----------PKKPPA----------KK-A-VVK
KKSAAAKP------------AGGAAKKTA--GATPK----------------KKSASSA-
---GAK-------PTPK---KKAA------------PVPK-----KKTVT-KKPT-----
PKK--AAP----------------------KKAAP------KK-------A---AP----
------KKA-APKKSSASK---------------------------------
>Dictyota dichotoma 2 SRR5088954_TRINITY_DN14006_c1_g1_i2.p1
M--------------------SSANAAKSKASKAPTYLEMVVEALLALKERNGSSLPALK
KHITSAHP-----ELTFAQHRLRAALKMGVDTGTLQKIKASYKLSPAGKKPAPKPK-KKP
VIKK--------------------K-----------PKKPPA----------KK-A-VVK
KKSAAAKP------------AGGAAKKTA--GATPK----------------KKSASSA-
---GAK-------PTPK---KKAA------------PVPK-----KKTVT-KKPT-----
PKK--AAP----------------------MKAAP------KK-------A---AP----
------KKA-APKMSSASK---------------------------------
>Dictyota dichotoma 3 SRR5088954_TRINITY_DN13037_c0_g1_i1.p1
---------------------------------MPTYSEMVSEAILALKERSGSSVQAIK
KHIITSHP-----DLAFAPHQLRSALKKGTEAGKYLKVKNSFKLSPEAKKPPPKKP-VKP
V-TK-AE---PKKVVK--------K-----------VKTN---------Q--KK-A--AP
KKAST-------------------------------------------------------
-------------STSK---K---------------PVPS-----KKTVT-KPAA-S---
-KK--GPV----------------------KKATT------KK-------A---TT----
------KKA-TTKKGA-----------------------------KA-----
>Dictyota dichotoma 4 SRR5088945_TRINITY_DN19943_c0_g1_i5.p1
---------------------------------MPTYSEMVSEAILALKERSGSSVQAIK
KHIITSHP-----DLAFAPHQLRSALKKGTEAGKYLKVKNSFKLSPEAKKPPPKKP-VKP
V-TK-AE---PKKVVK--------K-----------VKTN---------Q--KK-A--AP
KKAST-------------------------------------------------------
-------------STSK---K---------------PVPS-----KKTVT-KPAA-S---
-KK--GPV----------------------KKATT------KK-------A---TP----
------KKA-TTKRGA-----------------------------KA-----
>Dictyota dichotoma 5 SRR5088955_TRINITY_DN26499_c3_g1_i2.p1
---------------------------------MPTYSEMVSEAILALKERNGSSVQAIK
KHIITSHP-----DLAFAPHQLRSALKKGTEAGKYIKVKSSFKLSPEAKKPPPKKP-VKP
V-KK-AE---PKKVVK--------K-----------AKTT---------Q--KK-A--AP
KKASA-------------------------------------------------------
-------------STSK---K---------------PVPS-----KKTVT-KPAA-S---
-KK--GPV----------------------KKATT------KK-------A---TT----
------KKA-TTKKGA-----------------------------KA-----
>Dictyota dichotoma 6 SRR5088945_TRINITY_DN20639_c0_g3_i1.p1
---------------------------------MPTYNEMVTEAILALKERNGSSVQAIK
KHIISGHP-----DLTFAPHQLRSALKKGTEVGKYIKVKNSYKLSPEAKKPPPKKV-VKP
V-KK-PE---PKKKVT--------K------------------SN----T--KK-P--VA
KKASAGAA-------------------------------------------AKKS-----
---TKA-------AAPK---K---------------VVGK-----KKTVT-KPAA-S---
-KK--APA----------------------KKAAA------KK-------A---TP----
------KKA-ASKRG------------------------------KA-----
>Dictyota dichotoma 7 SRR5088945_TRINITY_DN20530_c0_g1_i3.p1
---------------------------------MPTYSEMVTEAIVALKDRNGSSIQAIK
KHIITGHP-----DLTFAPHQLRSALKKGTEAGKYVKIKNSYKLSPEAKKLPPKKV-EKI
PAKK-PE--PKPKVVK--------KP----EKPAK-PAKPAKP------T--KA-E--AP
KKVAAKKS----------------------GESAPK------------------------
---GKA-------AVPK---KAAA------------SVKKSEA--KKPAA-KKPA-A---
-KKT-ATT-----TE---------------KKPAG----K-KK-------P---AP----
------KSS------------------------------------KS-----
>Dictyota dichotoma 8 SRR5088952_TRINITY_DN76842_c2_g1_i3.p1
---------------------------------MPTYNEMVTEAILALKERSGSSVQAIK
KHIITSHP-----DLTFAPHQLRSALKKGTEAGKYIKVKNSFKLSPDAKKPPAKKPVKKV
V-NK-KV---VKKVVK--------K-----------VKKVVK-KV----T--KK-P--AA
KRVVKKVA------------KESA---------TPKKAAAPA--------ATKGP-----
---SDK-------ATPK---KS--------------KVAK-----KPTVT-KKSTPS---
-KK--TVA----------------------KKPAP------KK-------A---AP----
------KKG-AAKKGT-----------------------------KA-----
>Ectocarpus siliculosus 1 EcSLjgi_Ectsil1_30512_rna5927
---------------------------------MPTYDEMTIEAVKALKERNGSSLFAIK
KHITASYP-----SLTFTAHFMRSALKKGVESGKFIKVKNSYKLSAYRQEPAAKP--QEA
Q-KE-GGKKKPKEAGQEKKVSSKKKAPAEEDEPTP-KKKVAKKSAVVKSA--KK-K--VK
KKDATPKK------------KTST---------PSKDKAST----------PKK------
---KKA-------ATKK---KPSSAVKK--S-----PAAK-----KK----KKPA-A---
AKK--TATK---------------------KKLVT----K-KK-------A---APDKKR
NASSAKKKTIAKDTKAAPE-ATAAPDSPAASPAPSSLSNGTSASPEAA---P
>Ectocarpus siliculosus 2 EcSLjgi_Ectsil1_19928_rna11148
-----------------------------MASTKPTYNAMVFDAIKTLKERNGSSIQAIK
KSITATYP-----TLNFTPHQMRSALKKGVESGKFIKMKASYKLSAEAKKPAPK---KKV
V-KK-KV---VKKVVK--------K-------KVP-KKKV-------------K-P--AA
KKTTTKK-----------------------------------------------------
------------------------------------------------------------
------------------------------KPSTP----K-KKPSTLKNKA---AP----
------KKV-------------------------------------------
>Ectocarpus siliculosus 3 EcSLjgi_Ectsil1_19866_rna11085
-----------------------------MSTAKPTYNVMVFDAIKTLKERNGSSIQAIK
KSITATYP-----TLNFTPHQMRGALKKGVESGKFIKMKASYKLSAEAKKPAPK---KKV
V-KK-KV---VKKVVK--------K-------KVP-KKKV---------A--KK-P--AV
KKTTTKKP--------------AA------------------------------------
---KKA-------ITTK---K---------------TVTK-----KKPTTAKKPA-S---
-KK--TT------TKK--------------KPSTP----K-KK------AA---AP----
------KKA-------------------------------------------
>Ectocarpus siliculosus 4 EcSLjgi_Ectsil1_21457_rna14307
-----------------------------MSTAKPTYNVMVFDAIKTLKERNGSSIQAIK
KSITATYP-----TLNFTPHQMRSALKKGVESGKFVKMKASYKLSAEAKKPAPK---KKV
V-KK-KV---VKKVVK--------K-------KVP-KKKV---------A--KK-P--AV
KKTTTKKP--------------AA------------------------------------
---KKA-------TTTK---K---------------TVTK-----KKPTTAKKPA-A---
-KK--TT------AKK--------------KPSTP----K-KK------AA---AP----
------KKA-------------------------------------------
>Ectocarpus siliculosus 5 EcSLjgi_Ectsil1_19874_rna11093
-----------------------------MSTAKPTYNVMVFDAIKTLKERNGSSIQAIK
KSITATYP-----ALNFTPHQMRSALKKGVESGKFVKMKASYKLSAEAKKPAPK---KKV
V--K-KV---VKKVVK--------K-------KVP-KKKV---------A--KK-P--AV
KKTTTKKP--------------AA------------------------------------
---KKA-------TTTK---K---------------TVTK-----------KKPA-S---
-KK--TT------AKK--------------KPSTP----K-KK-------A---AP----
------KKA-------------------------------------------
>Ectocarpus siliculosus 6 EcSLjgi_Ectsil1_19923_rna11143
---------------------------------------MVFDAIKSLKERNGSSIQAIK
KSITATYP-----ALNFTPHQMRSALKKGVETGKFIKVKSSYKLSAEAKKPVPK---KKV
V-KK-KV---VKKVVK--------K-------KVP-KKKV---------A--KK-P--AV
KKTTTKKP--------------AAKKTT-----TTKKATT-----------TKKATTT--
---KKA-------TTTK---K---------------TVTK-----KKPTTAKKPA-A---
-KK--TTT------KK--------------KPSTP----K-KK------AA---AP----
------KKA-------------------------------------------
>Ectocarpus siliculosus 7 EcSLjgi_Ectsil1_28032_rna14697
----------------------------MATTAKPTYSVMVFDAIKALKERGGSSLPALK
KQIMATYP-----SLNFTPHQMRSALKKGTESGKFIKVKSSYKLSPEAKKPAPK---KKV
V-KK-KV---VKKVVK--------K-------KVA-KKKPA--------P--KK-P--AT
KKTVAKKK-----------------------------PTT-----------AKKPA----
-------------------------------------ATK-----KKAVA-KKPT-T---
-KK---------------------------KASTP----K-KK-------A---AP----
------KKA-------------------------------------------
>Ectocarpus siliculosus 8 EcSLjgi_Ectsil1_26016_rna1789
---------------------------------MPTYSEMAKVAILALKERNGSSVPAIK
KHIQATYP-----TLNFLPHQLRGALKKGTETGTFIKVKASYKVSPEAKKPPVK---KKV
VKKK-VV---KKKVVK--------K-------KVP-KKKV---------A--KK-P--TT
KKTTTTKK-------------KAA--------------------------PKKKPAAG--
-------------AAKK---KP---------------AAK-----KKTVT-K--------
------------------------------KKAAP----K-KK-------A---AP----
------KKK------------------------------------------A
>Ectocarpus sp 1 SRR1166429_TRINITY_DN13724_c0_g1_i2.p1
---------------------------------MPTYDEMTIEAVKALKERNGSSLFAIK
KHITASYP-----SLTFTAHFMRSALKKGVESGKFIKVKNSYKLSATAKKPPPKP--KKP
K-KK-VVKKKPKKPVKKK-VSSKKKAPAEEDEPTP-KKKVAKKSAVVKSA--KK-K--VK
KKDATPKK------------KTST---------PSKDKAST----------PKK------
---KKA-------ATKK---KPSSAVKK--S-----PAAK-----KK----KKPA-A---
AKK--TATK---------------------KKLVT----K-KK-------A---APDKKR
NASSAKKKTIAKDTKAAPE-ATAAPDSPAASPAPSSLSNGTSASPEAA---P
>Ectocarpus sp 2 SRR1166441_TRINITY_DN9636_c0_g1_i1.p2
-----------------------------MASTKPTYNAMVFDAIKTLKERNGSSIQAIK
KSITATYP-----TLNFTPHQMRSALKKGVESGKFIKMKASYKLSAEAKKPAPK---KKV
V-KK-KV---VKKVVK--------K-------KVP-KKKV---------A--KK-P--AV
KKTTTKKP--------------AA------------------------------------
---KKA-------TTTK---K---------------TVTK-----KKTTTAKKPA-A---
-KK--TT------TKK--------------KPSTP----K-KKPSTLKNKA---AP----
------KKV-------------------------------------------
>Ectocarpus sp 3 SRR1166430_TRINITY_DN20949_c0_g1_i9.p2
-----------------------------MSTAKPTYNVMVFDAIKTLKERNGSSIQAIK
KSITATYP-----TLNFTPHQMRGALKKGVESGKFIKMKASYKLSAEAKKPAPK---KKV
V-KK-KV---VKKVVK--------K-------KVP-KKKV---------A--KK-P--AV
KKTTTKKP--------------AA------------------------------------
---KKA-------TTTK---K---------------TVTK-----KKTTTAKKPA-A---
-KK--TT------TKK--------------KPSTP----K-KKPSTLKNKA---AP----
------KKV-------------------------------------------
>Ectocarpus sp 3SRR1166430_TRINITY_DN20949_c0_g1_i9.p2
-----------------------------MSTAKPTYNVMVFDAIKTLKERNGSSIQAIK
KSITATYP-----TLNFTPHQMRGALKKGVESGKFIKMKASYKLSAEAKKPAPK---KKV
V-KK-KV---VKKVVK--------K-------KVP-KKKV---------A--KK-P--AV
KKTTTKKP--------------AA------------------------------------
---KKA-------TTTK---K---------------TVTK-----KKTTTAKKPA-A---
-KK--TT------TKK--------------KPSTP----K-KKPSTLKNKA---AP----
------KKV-------------------------------------------
>Ectocarpus sp 4 SRR1660830_TRINITY_DN16452_c0_g1_i4.p2
-----------------------------MSTAKPTYNVMVFDAIKTLKERNGSSIQAIK
KSITATYP-----TLNFTPHQMRSALKKGVESGKFIKMKASYKLSAEAKKPAPK---KKV
V-KK-KV---VKKVVK--------K-------KVP-KKKV---------A--KK-P--AV
KKTTTKKP--------------AA------------------------------------
---KKA-------ITTK---K---------------TVTK-----KKPTTAKKPA-S---
-KK--TT------TKK--------------KPSTP----K-KK------AA---AP----
------KKA-------------------------------------------
>Ectocarpus sp 5 SRR1166429_TRINITY_DN16234_c0_g1_i2.p1
-----------------------------MASTKPTYNAMVFDAIKTLKERNGSSIQAIK
KSITATYP-----TLNFTPHQMRGALKKGVESGKFIKMKASYKLSAEAKKPAPK---KKV
V-KK-KV---VKKVVK--------K-------KVP-KKKV---------A--KK-P--AV
KKTTTKKP--------------AA------------------------------------
---KKA-------ITTK---K---------------TVTK-----KKPTTAKKPA-S---
-KK--TTT-KKTVTKK--------------KPTTA----K-KP-------A---SK----
------KTT--TKK--------------------------------------
>Ectocarpus sp 6 SRR5242551_TRINITY_DN14478_c1_g2_i1.p2
----------------------------MATTAKPTYSVMVFDAIKALKERGGSSLPALK
KQIMATYP-----SLNFTPHQMRSALKKGTESGKFIKVKSSYKLSPEAKKPAPK---KKV
V-KK-KV---VKKVVK--------K-------KVA-KKKPA--------A--KK-P--AT
KKTVAKKQ-----------------------------PTT-----------SKKPA----
-------------------------------------ATK-----KKAVA-KKPT-T---
-KK---------------------------KASTP----K-KK-------A---AS----
------KKA-------------------------------------------
>Ectocarpus sp 7 SRR5242551_TRINITY_DN44610_c0_g1_i1.p1
---------------------------------MPTYSEMAKGAILALKERNGSSVPAIK
KHIQATYP-----TLNFLPHQLRGALKKGTETGTFIKVKASYKVSPEAKKPPAK---KKV
VKKK-VV---KKKVVK--------K-------KVV-KKKV---------V--KK------
------------------------------------------------------------
------------------------------------------------------------
------------------------------------------------------------
----------------------------------------------------
>Fistulifera solaris FiSOGAX10671.1
----------------------------------MSYKAGIVSAITGLGDRNGSSMIAIK
KAMQDKMP----KDKKWQNATFLQALKNGVASGEFVQNKNSYKLSADFKKKATATA-KKA
A-KA-------EAPKK--------K-------ETT-AKKTTT----------KKAPTKPK
KKATTTAK----------------------------------------------------
----KA-------AAPK---KTAT------------KAKQ------P-AA-KKAT-APK-
VKK--PAA-----PK---------------KAAAT----K-AK-----PA----AP----
------KKKAAPAA-------------------------------EKK----
>Fistulifera solaris FiSOGAX12362.1
----------------------------------MSTIELIKEAITALKDRTGSSIVAIT
KFIESEKK------QNVKKHILKAALKRGVETGTLVQVKNSYKVSAEAKKKPTKPA----
------------------A-----K------PKIV-KKTT---------E--KK-L--AT
GKTAVSKK--------------------------------------------KAPSA---
---KKA-------TVSK---KTAP------------AASK-----KKTVA-KAPA-AS--
KKK--AAS-----SK---------------KKVAT----K-AK-------V---AA----
------KKQ-------------------------------------------
>Fistulifera solaris FiSOGAX21033.1
----------------------------------MSTIELIKEAIAALKDRTGSSIVAIT
KFIESEKK------QNVKKHILKAALKRGVETGTLVQVKNSYKVSAEAKKKPTKPA----
------------------A-----K------PKIA-KKTT---------E--KK-P--AT
GKTEASKK--------------------------------------------KAPSA---
---KKA-------TVSK---KSGN------------AASK-----KTTVA-KAPA-AS--
KKK--VTS-----SK---------------KAVAT----K-AK-------V---AA----
------KKQ-------------------------------------------
>Fistulifera solaris FiSOGAX22555.1
----------------------------------MSYKAGIVSAITTLGDRNGSSMIAIK
KAMQDKMP----KDKKWQNATFLQALKNGVASGEFVQNKNSYKLSADFKKKATATA-KKA
A----------EAPKK--------K-------ETA-TKKTTT-------A--KKAPTKPK
KKATTTAK----------------------------------------------------
----KT-------AAPK---KTAT------------KAKK------PAAA-KKAT-APK-
AKK--PAA-----PK---------------KAAAT----K-AK-----PAAKKTAP----
------KKKAAPAA-------------------------------EKK----
>Fucus ceranoides 1 ERR1161611_TRINITY_DN547_c0_g1_i3.p2
---------------------------------MPTYNDMVFESIKALKDRTGSSIQAIK
KQITTTHP-----DLNFTQHQMRTALKKGVASGKFVKVKSSYKLSAEAKKPNPKP---KP
I-AK-VV---KRKAAAP-------K-----EDSLK-EKKVAA-------T--KE-S--DV
KKKTAVVS-----------AASTKKKA----SAASASSKK-----------SKTTAPQK-
---TKA-------ATPP---KAKAGKKTV-------TVTKKVAVLKSTVA-RKPAAA---
AKK--STA-TGAAAK---------------KTSSP----K-KK-------A---AP----
------KKD------------------------------------EA-----
>Fucus ceranoides 2 ERR1161612_TRINITY_DN94_c1_g1_i3.p1
---------------------------------MPTYNDMVFESIKALKDRTGSSIQAIK
KQITTTHP-----DLNFTQHQMRTALKKGVASGKFVKVKSSYKLSAEAKKPNPKP---KP
I-AK-VV---KRKPAAL-------K-----EDSLK-EKKVAA-------T--KE-S--DV
KKKDSCRLC---------------------------------------------------
---------------------------------------------R--------------
LHQ---------------------------EESVR-CFGKLQE-------V---------
----------------------------------------------------
>Fucus ceranoides 3 ERR1161612_TRINITY_DN5811_c0_g1_i1.p1
---------------------------------MPTYNEMVIEAIKALKERNGSSIQAIK
KHITASNP-----SLNFTPHQMRSALKKGVESGKFVKVKSSYKLSAEAKKPPPKA---KI
VKKK-VA---PKQPTS--------K-------PAS--------------A--KK-P--TA
KKATTTKK-------------ATT------------------------------------
---TKT----------K---K---------------VTTA-----KKPTTAKKPAAA---
-KK--AAT-----AK---------------KATTT----T-KK-------T---VT----
------KK--------------------------------------------
>Fucus ceranoides 4 ERR1161612_TRINITY_DN5811_c0_g2_i4.p1
---------------------------------MPTYNEMVFEAIKALKERNGSSIQAIK
KHITAAHP-----TLNFTPHQMRSALKKGVESGKFVKVKSSYKLSAEAKKPTPKP--KKV
V-KK-AA---PKKPAK--------K-------PAS--------------A--KK-P--AA
KKATATKT------------KKVT---------TTKKATT-----------TKKPA-AA-
---KKA-------TTPK---K---------------TTTA------KKVT-KKAT-T---
-KK--TVT------K---------------KATSA----K-KA-------A---SP----
------KKA-AAKK---PV--------------------------VA-KSD-
>Fucus ceranoides 5 ERR1161611_TRINITY_DN1855_c0_g1_i1.p1
---------------------------------MPTYNEMVFEAIKALKERNGSSIQAIK
KHITTTHP-----TLNFTPHQMRSALKKGVESGKFIKVKSSYKLSAEAKKPAPKPKTKKV
V-KK-VV--VTKKVVK--------KVPKKAAKPAA-KKATT-----------KKAP--TT
KKATTPKK--------------AT---------TPKKATT-----------PKKAT-NP-
---KKT-------ATPK---KATKKT----------AAGP-----KKTVT-KKTA-----
-----GST-----AK---------------KPTTP------KK-----------AS----
------KKA-AAVKA-------------------------------------
>Fucus ceranoides 6 ERR1161612_TRINITY_DN8097_c1_g1_i1.p1
---------------------------------MPTYNEMVFEAIKALKERNGSSIQAIK
KHITTTHP-----TLNFTPHQMRSALKKGVESGKFIKVKSSYKLSAEAKKPAPKPKTKKV
V-KK-VV--VTKKVVK--------KVPKKAAKPAA-KKATT-----------KKAP--TT
KKATTPKK--------------AT---------TPKKATT-----------PKKAT-NP-
---KKT-------ATPK---KATKKT----------AAGP-----KKTVT-KKTA-----
-----GST-----AK---------------KPTTP----K-KK-----------AS----
------KKA-AAVKA-------------------------------------
>Fucus ceranoides 7 ERR1161611_TRINITY_DN436_c0_g1_i2.p1
----------------------------------MTYPTMVVEALLALKERNGSSLPALK
KHITGAHP-----DLAFAPHRLRQALKLGIENGTLLKVRASYKLSPAGKLAATKPQ-KKV
V-KK-VV-TKKTIVVK--------K-----KPAVA-KKKPAA-------SATKK-PAAVK
KKPAAAKK---PAAA---KKKPAVSKKTPAAAGTPK----------------KKPAAASS
TAHKKS-PG-AAGTAPK---KKASSAAPK-PKKAPSGTPK-----KKSSP-SSPK-----
PKKAPSGT-----PKKKSSPSAPKPK----KTAVV----K-KK-------A---VA----
------KK--------------------------------------------
>Fucus ceranoides 8 ERR1161612_TRINITY_DN62_c0_g1_i1.p1
----------------------------------MTYPTMVVEALLALKERNGSSLPALK
KHITGAHP-----DLAFAPHRLRQALKLGIENGTLVKVRASYKLSPAGKLAATKPQ-KKV
V-KK-VV-TKKTIVVK--------K-----KPAVA-KKKPAA-------SATKK-PAAVK
KKPAAAKK--KPAAA---KKKPAVSKKTPAAAGTPK----------------KKPAAASS
TAHKKS-PG-AAGTAPK---KKASSAAPK-PKKAPSGTPK-----KKSSP-SSPK-----
PKKAPSGT-----PKKKSSPSAPKPK----KTAVV----K-KK-------A---VA----
------KK--------------------------------------------
>Fucus ceranoides 9 ERR1161612_TRINITY_DN6077_c0_g2_i1.p1
---------------------------------MPTYNEMAFEAVASLKERNGSSVQAIK
KFIVTKYP-----ELAFAPHQLRGALKKGTAAEKFVKVKNSYKLSPTAKKPAPKPK-KKV
VVKK-VV---TKKVVA--------K-------KTK-PKKVVK-KSVVK-T--KA-T-KVT
KKTVKKKP------------TPAAAAA----GGGGTAATATTGNAS---AASPSPAP---
---KKKATKSAAASSPK---KKAVAKKAAA------PAVK-----KKAVTAKKASPA---
-KK--SAGVAGAGGKKKAAPKAIKPK----KKAVP----R-KK-------A---AP----
-----KKKEEAPAPVPAAAPVPEPKPAPVPAPAPEA----PPAKPES-----
>Fucus vesiculosus 1 SRR575725_TRINITY_DN6300_c0_g1_i1.p1
---------------------------------MPTYNDMVFESIKALKDRTGSSIQAIK
KQITTTHP-----DLNFTQHQMRTALKKGVASGKFVKVKSSYKLSAEAKKPNPKP---KP
I-AK-VV---KRKAAAP-------K-----EDSLK-EKKVAA-------T--KE-S--DV
KKRQLSSL-----------PPPARRKR----PLLRQAPRS-----------LKPPPPKD-
---QSS-------HSP--------------------------------------------
------------------------------------------------------------
----------------------------------------------------
>Fucus vesiculosus 2 SRR575725_TRINITY_DN2678_c0_g2_i1.p1
---------------------------------MPTYNEMVFEAIKALKERNGSSIQAIK
KHITAAHP-----TLNFTPHQMRSALKKGVESGKFVKVKSSYKLSAEAKKPTPKP--KKV
V-KK-AA---PKKPAK--------K-------PAS--------------A--KK-P--AA
KKATATKT------------KKVT---------TTKKATT-----------TKKPA-A--
----------------K---K---------------TTTK------KVTT-KKAA-T---
-KK--TVT------K---------------KAAPA----K-KA-------A---SP----
------KKA-AAKK--------------------------------------
>Fucus vesiculosus 3 SRR575725_TRINITY_DN2678_c0_g1_i1.p2
---------------------------------MPTYNEMVFEAIKALKERNGSSIQAIK
KHITAAHP-----TLNFTPHQMRSALKKGVESGKFVKVKGSYKLSAEAKKPPPK---AKV
T-KK-VA---PKKPAK--------K-------PAS--------------A--KK-P--VA
KKATATKT-------------KVT---------TTKKATT-----------TKKPA-AA-
---KKA-------TTPK---K---------------TTTA-----KKVTT-KKAT-T---
-KK--TVT------K---------------KATSA----K-KA-------A---SP----
------KKA-AAKK---PV--------------------------KV-KSN-
>Fucus vesiculosus 4 SRR575725_TRINITY_DN6175_c0_g1_i1.p1
---------------------------------MPTYNEMAFEAVASLKERNGSSVQAIK
KFIVTKYP-----ELAFAPHQLRGALKKGTAAEKFVKVKNSYKLSPTAKKPAPKPK-KKV
VVKK-VV---TKKVVA--------K-------KTK-PKKVVK-KSVVK-T--KA-T-KVT
KKTVKKKP------------TPAAAAA----GGGGTAATATTGSAS---AASPSPAP---
---KKKATKSAAASSPK---KKAVAKKTAA------PAVK-----KKAGT----------
------------------------------------------------------------
----------------------------------------------------
>Macrocystis pyrifera 1 SRR3615022_TRINITY_DN17107_c0_g1_i2.p2
---------------------------------MPTYYDMCFEAIKALKERNGSSIQAIK
KHITSSHP-----TLNFTPHQMRSALKKGTESGKFVKVKSSYKLSAEAKKPPPK---KKV
V-KK-VV----KKVVK--------K-----KKPAA-KKKVVK-KVKAAPK--KK-P--AA
K-----------------------------------------------------------
------------------------------------------------------------
------------------------------------------------------------
----------------------------------------------------
>Macrocystis pyrifera 1 SRR5026594_TRINITY_DN15492_c0_g1_i1.p1
---------------------------------MPTYYDMCFEAIKALKERNGSSIQAIK
KHITSSHP-----TLNFTPHQMRSALKKGTEAGKFVKVKSSYKLSAEAKKPPPK---KKV
V-KK-VV----KKVVK--------K-----KKPAA-KKKVVK-KVKAAPK--KK-P--AA
KKASTPKK-----------------------------------------------A----
---AKS-------ATPK---K---------------AAAK-----KKTVT-KKPA-A---
-KK--ATT-----PKKKPAA----------KKA---------------------AA----
------KKA-APAK-------------------------------KD-----
>Macrocystis pyrifera 2 SRR3544557_TRINITY_DN14377_c0_g1_i1.p1
---------------------------------MPTYNDMVFEAIKALKERNGSSIQAIK
KHITSSHP-----TLNFTPHQMRSALKKGTEAGKFVKVKSSYKLSAEAKKPPPK---KKV
V-KK-VV----KKVVK--------K-----KKPAA-KKKVVK-KVKAAPK--KK-P--AA
KTASTPKK-----------------------------------------------A----
---AKS-------ATPK---K---------------EA----------------------
------------------------------------------------------------
----------------------------------------------------
>Macrocystis pyrifera 2 SRR5026593_TRINITY_DN21275_c0_g1_i1.p1
---------------------------------MPTYNDMVFEAIKALKERNGSSIQAIK
KHITASHP-----TLNFTPHQMRSALKKGTESGKFVKVKSSYKLSAEAKKPPPK---KKV
V-KK-VV----KKVVK--------K-----KKPAA-KKKVVK-KVKAAPK--KK-P--AA
KKASTPKK-----------------------------------------------A----
---AKS-------A----------------------------------------------
------------------------------------------------------------
----------------------------------------------------
>Macrocystis pyrifera 3 SRR5026588_TRINITY_DN23877_c0_g1_i2.p1
---------------------------------MPTYNEMVFESIKALKERNGSSIQAIK
KHITASHP-----TLNFTPHQMRSALKKGTEAGKFVKVKSSYKLSAEAKKPPPK---KKV
V-KK-VV----KKVVK--------K-----KKPAA-KKKVVK-KVKAAPK--KK-P--AA
KKATTPKK----------------------------------------------------
------------------------------------------------------------
----------------KPAA----------KKAAP----K-KK-------P---AA----
------KKA-APAK-------------------------------KD-----
>Macrocystis pyrifera 4 SRR5026593_TRINITY_DN59079_c0_g1_i1.p1
----------------------------------MTYLSMVVETLLALKERGGSSLPALK
KHITSTHP-----ELAFAPHRLRQALKLGVENGSLVKVKASYKLSPAGKAAATKKPKKKV
I-KK-------KVVVK--------K------KPAA-KKKPVV-------K--KK-P--AA
KKKTATGATKKKATTGVTKKKTVTAKKTP---GTPKKKVVKK-------PAAKKAVAKKA
VA-KKT-------VAKKTVAKK-----------------------KKPVA-AK-------
-KK--TVT-----KKKLS-----TPK----KKAAP----K-KK-------A---AA----
------K---------------------------------------------
>Muchimo cylindrica McH1.1(LC765399)
---------------------------------MPTYNEMVFEAIKALKERNGSSIQAIK
KHITSTYP-----TLNFTPHQMRSALKKGTESGKFIKVKSSYKLSPEAKKPAPKPK-KKV
V-KK-KV---VKKVVK--------KV----------VKKV---------V--KK-P--AA
KKTPTKKP------------SSAT------------------------------------
---KKL------------------------------ASAK-----KKPVA-KKVSAT---
-KK--TAN-----PKK--------------KPAAP----K-KK------PA---AP----
-----AAKP-------------------------------------------
>Muchimo cylindrica McH1.2(LC765400)
---------------------------------MPTYNEMVFEAIKALKERNGSSIQAIK
KHITATHP-----ALNFTPHQMRSALKKGTESGKFIKVKSSYKLSAEAKKPAPKPK-KKV
V-KK-VV----KKVVK--------K------KPAA-KKKPA--------A--KK-T--GT
KKATTPKK-----------------------------PTS--------------------
---AKK-------TTTK---K---------------PATA-----KKSVT-KKPA-A---
-KK--TST-----P----------------KKTAP----K-KK-------P---AP----
------KAA--------PK--------------------------KA-----
>Muchimo cylindrica McH1.3(LC765401)
---------------------------------MPTYTVMAFDAIKALKERNGSSVVAIK
KHITSTYP-----TLNFLPHQLRTALKKGVESGKFVKVKSSYKLSAEAKKPPPK----KV
V-KK-KV---VKKVIK--------K-----------KKVI---------K--KK-P--AV
KKASTPKK------T--SVSKKASAPKK---PSTPKKSST-----------TKKPAA---
----------------K---KPSAAA----------AAKK-----KKTVT-KKSA-AGAG
AKK---------VNKK--------------KPATAASTPKAKK---AVATA---AP----
------KKA-------------------------------------------
>Muchimo cylindrica McH1.4(LC765402)
----------------------------------MTYLTMVIEALLALKERSGSSLPALK
KHIQSTHP-----ELSFAPHRLRQALKLGVENGTLVKVKASYKLSPAGKAAVTKKP-KKV
V-KK-------KLVVK--------K-----KKPV---KKVVK-KA--KSSTPKK-PKTPA
KKSTAPSS-----------AATAASKKTK--SSTIKKA--------------KTPAKKKA
VT-KKK-------PAVK---KKT-------------SVVK-----KKPTT-LK-------
-KK--PAT-----KKKPT-----TPK----KTAAV----K-KK-------P---AA----
-----KKKTSTPKKKSADGKKLAAKKKPATSKKPAA---------KK-----
>Nemacystus decipiens 1 NeDEg13105.t1
-----------------------------MAAPKPTYSMMVFDAIKTLKERGGSSLPALK
KQIMATYP-----TLNFTPHQMRSALKKGVESGKFIKVKSSYKLSPEAKKPAPKPK-KKV
V-KK-KV---VKKV----------K-------KVV-KKKV---------A--KK-P--AV
KKTTPKKA----------------------------------------------------
-------------ATPK---K---------------TAAP-----KKKTTTKKPA-A---
-KK--ATT-----PKK--------------KPAAP----K-KK-------A---AP----
------KKA-------------------------------------------
>Nemacystus decipiens 2 NeDEg7970.t1
-----------------------------MASSKPTYNVMVFEAIKTLKERNGSSIQAIK
KSITATYP-----ALNFTPHQMRSALKKGVESGKFIKVKGSYKLSPEAKKPAPKPK-KKA
V-KK-VV---KKKVVKKV------K-------KVV-KKKVT--------A--KK-P--AS
------------------------------------------------------------
---------------------------------------------KKTVTKKKPA-A---
-KK--ATT-----PK---------------KKAAP----K-KK-------P---AA----
------KKD-------------------------------------------
>Nemacystus decipiens 3 NeDEg7977.t1
-----------------------------MASSKPTYNVMVFEAIKTLKERNGSSIQAIK
KSITATYP-----SLNFTPHQMRSALKKGVESGKFIKVKSSYKLSPEAKKPAPKPK-KKV
V-KK-VV---KKKVVKKV------K-------KVV-KKKVT--------A--KK-P--AA
KKAA--------------------------------------------------------
---------------PK---K---------------TAAK-----KKTVTKKKPA-A---
-KK--ATT-----PK---------------KKAAP----K-KK-------P---AA----
------KKD-------------------------------------------
>Nemacystus decipiens 4 NeDEg7984.t1
-----------------------------MASSKPTYNVMVFEAIKTLKERNGSSIQAIK
KSITATYP-----SLNFTPHQMRSALKKGVESGKFIKVKSSYKLSPEAKKPAPKPK-KKV
V-KK-VV---KKKVVKKV------K-------KVV-KKKVT--------A--KK-P--AA
KKAA--------------------------------------------------------
---------------PK---K---------------TAAK-----KKTVT-KKPA-A---
-KK--ATT-----PK---------------KKAAP----K-KK-------P---AA----
------KKD-------------------------------------------
>Nemacystus decipiens 5 NeDEg14808.t1
---------------------------------MPTYSEMAKGAILALKERNGSSLPAIK
KHIQATYP-----TLNFLPHQLRQALKKGCETGTFIKVKASYKVSAEAKKPPAK---KKV
VKKK-VV---KKKVVK--------K-------KVV-KKKV---------A--KK-P--TT
KKTTGTKK-------------KAP----------------------------KKPA----
-------------AAKK---KP--------------AAAK-----KKTVT-K--------
------------------------------KKAAP----K-KK-------A---AP----
------KKK------------------------------------------A
>Phaeodactylum tricornutum PhTRjgi_Phatr2_33724_fgenesh1_pg.C_chr_4000079
----------------------------------MTTIVLIKEAIATLKDRTGSSVVAIN
KWIESEKKETHQAQEPVKKHILKAALKRGVETGTLVQVKNSYKVSPQEKAK------KKP
AVKK-------AAPAK--------K------TAVT-SKTTAP-------K--KK-P--PT
KKATTAKK--------------------------------------------TTTVK---
---AKA-------TASK---PAKK------------TSSK-----KDTKA-KKPA-A---
-KK---VS-----KK---------------KEVEK----Q--------------------
----------------------------------------------------
>Phaeodactylum tricornutum PhTRjgi_Phatr2_34960_fgenesh1_pg.C_chr_6000333
----------------------------------MSYKAGIEEAITDLKDRTGSSMIAIR
KYMQSKLP----ADKKWQNAVFLSSLKSGVAAGDFVQVKNSYKISADYKKKKAAAV-KK-
-----------AAAPK--------K-------VAP-KKKAP-----------------TA
KKSTAAKK--------------------------------------------KTTAP---
---KKT-------TAPK---KKAP------------TAKKATTAPKKTAT-KKAT-AP--
KKK--AAT-----AK---------------KPAAP----KATK-----PKA---AP----
------KKKAASKKDAAPK--------PA----------------ETK----
>Phaeodactylum tricornutum PhTRjgi_Phatr2_44318_estExt_fgenesh1_pg.C_chr_40079
----------------------------------MTTIVLIKEAIATLKDRTGSSVVAIN
KWIESEKK------EPVKKHILKAALKRGVETGTLVQVKNSYKVSPQEKAK------KKP
AVKK-------AAPAK--------K------TAVT-SKTTAP-------K--KK-P--PT
KKATTAKK--------------------------------------------TTTVK---
---AKA-------TASK---PAKK------------TSSK-----KDTKA-KKPA-A---
-KK---VS-----KK---------------KEVEK----Q--------------------
----------------------------------------------------
>Phytophthora sojae PhSOjgi_Physo3_284594_fgenesh1_kg.1_629_CL272Contig1
M-------------PS--------APSTKKANAGPGYYDLIKEAVLSLKERSGSSRHAID
KYVAAKKG------ASYSKSRLNIALKRGVETGKLVPVKGSFKLAAEEKKAAKKPAAAKP
TAKK------AAAPAK--------K-------PAA-KKPAA-----------KK-P--AA
KKAPAKKP------------------------------------------AAKKTAA---
---KKT-T-----KTAK---KPAA---------------------KKTAK-KVSA-----
-KKP-TTT-----KKKVV-------K----KSAAK----KTTK-----------AA----
------KK--------------------------------------------
>Phytophthora sojae PhSOjgi_Physo3_325028_gm1.4603_g
MARKAKTAAAKKEEPAKATKAAKAAAPKSAGEAGPSYFELIVDAIKELKERNGSSRQAIA
KVVEAK-------KVNYASHHLNKALRTAVDAGKFIQVKGSYKLSPELRKPAATKK-KSL
KVSD-----KADKTVK--------KV-----AKVA-KKSPTA----------KK-A--AA
KKVAAKKA------------------------------------------PAKKTAA---
---KKA-------PAKK-------------------AAAKKAPV-KKTAA-KKAP-----
AKK--TPA----------------------KKAAP------KK-----ATAK--AT----
------KKTVKKTVKKTTA--------------------------KK-----
>Saccharina japonica 1 SRR5860567_TRINITY_DN63410_c1_g1_i1.p1
---------------------------------MPTYNEMCFEAIKVLKERNGSSIQAIK
KHITSSHP-----TLNFTPHQMRSALKKGTEAGKFIKVKSSYKLSAEAKKPPPK---KKI
V-KK-VV----KKIVK--------K-----KKPAA-KKKVVK-KAKAAPK--KK-P--AA
KKASTPKK-----------------------------------------------A----
---TKS-------ATPK---K---------------AAAK-----KKTVA-KKPA-A---
-KK--ATT-----PKKKPAA----------KKAAP----K-KK-------T---AA----
------KKK-APAK-------------------------------KTAKAPA
>Saccharina japonica 10 SRR5860568_TRINITY_DN49837_c0_g1_i5.p2
---------------------------------MPTYNEMAFEAILTLKERSGSSVQAIK
KCIVTKYP-----DLAFAPHQLRSALKKGTSAEKFIKVKNSYKLSPAAKKPPPKPK-KKV
V-KK-KP---VKKPKK--------K-----------KPKTVV-------K--KKAP--AK
KKTAAGAV--VKRAV---KKKPAATPASPGAGTAPAGAVDGIGAPALIGAAPGTPGAAGG
GAAKKT----KASGTPK---KKVV------------KKAKATIV-KKSPV-KKAA-AGVP
AKKK-PTT-----KKTKASG---TPK----KKVVK----K-AK-------ATKKSP----
-----VKKA------------------------------------AAG----
>Saccharina japonica 2 SRR5860563_TRINITY_DN64230_c0_g1_i8.p1
---------------------------------MPTYNEMCFEAIKVLKERNGSSIQAIK
KHITSSHP-----TLNFTPHQMRSALKKGTEAGKFIKVKSSYKLSAEAKKPPPK---KKI
V-KK-VV----KKIVK--------K-----KKPAA-KKKVVK-KAKAAPK--KK-P--AA
KKASTPKK-----------------------------------------------A----
---TKS-------ATPK---K---------------AAAK-----KKTVA-KKPA-A---
-KK--ATT-----PKKKPAA----------KKAAP----K-KK-------P---AA----
------KKA-APAK-------------------------------KD-----
>Saccharina japonica 3 SRR5860565_TRINITY_DN74580_c0_g2_i3.p1
---------------------------------MPTYNEMCFEAIKVLKERNGSSIQAIK
KHITSSHP-----TLNFTPHQMRSALKKGTEAGKFIKVKSSYKLSAEAKKPPPK---KKI
V-KK-VV----KKIVK--------K-----KKPAA-KKKVVK-KSKAAPK--KK-P--AA
KKASTPKK-----------------------------------------------A----
---TKS-------ATPK---K---------------AAAK-----KKTVT-KKPA-A---
-KK--ATT-----PKKKPAA----------KKAAP----K-KK-------P---AA----
------KKA-APAK-------------------------------KD-----
>Saccharina japonica 4 SRR5860566_TRINITY_DN62153_c2_g1_i3.p1
---------------------------------MPTYNEMCFEAIKVLKERNGSSIQAIK
KHITSSHP-----TLNFTPHQMRSALKKGTEAGKFVKVKSSYKLSAEAKKPAPK---KKI
V-KK-PV----KKVVK--------K-----KKPAA-AKKATKPKKKAAPK--KK-P--AA
KKAATPKK---KAAA-PKKAKPAAAKKAT--KPAAKKAST-----------PK-KA----
---TKS-------ATPK---K---------------AAAK-----KKTVT-KKPA-A---
-KK--ATT-----PKKKPAA----------KKAAP----K-KK-------P---AA----
------KKA-APAK-------------------------------KD-----
>Saccharina japonica 5 SRR5860564_TRINITY_DN15960_c1_g1_i1.p1
----------------------------------MTYLTMVVETLLALKERGGSSLPALK
KHITSTHP-----EVAFAPHRLRQALKLGVENGSLVKVKASYKLSPAGKAAATKKP-KKV
V-KK------KKVVVK--------K-----KKPAA-KKKPAA-------K--KK-P--AA
KKKTATAA-KKKPAAGATKKKTATAKKTP---GTPKKKVVKK-------PAAKKPAAKEP
AA-KKA-------V----------------------------------------------
------------------------------------------------------------
----------------------------------------------------
>Saccharina japonica 6 SRR5860560_TRINITY_DN61336_c0_g1_i2.p1
---------------------------------MPTYYDMCFEAIKVLKERNGSSIQAIK
KHITASHP-----TLNFTPHQMRSALKKGTEAGKFVKVKSSYKLSAEAKKPPPK---KKI
V-KK-VV----KKVVK--------K-----KKPAA-KKKVVK-KVKAAPK--KK-P--AA
KKASTPKK-----------------------------------------------A----
---TKS-------ATPK---K---------------AAAK-----KKTVT-KKPA-A---
-KK--ATT-----PKKKPAA----------KKAAP----K-KK-------P---AA----
------KKA-APAK-------------------------------KD-----
>Saccharina japonica 7 SRR5860561_TRINITY_DN60661_c0_g1_i4.p1
---------------------------------MPTYNDMVFESIKALKERNGSSIQAIK
KHITSSHP-----TLNFTPHQMRSALKKGTEAGKFIKVKSSYKLSAEAKKPPPK---KKI
V-KK-VV----KKIVK--------K-----KKPAA-KKKVVK-KAKAAPK--KK-P--AA
KK----------------------------------------------------------
------------------------------------------------------------
------------------------------------------------------------
----------------------------------------------------
>Saccharina japonica 8 SRR5860564_TRINITY_DN59055_c0_g2_i3.p2
---------------------------------MPTYYDMCFEAIKVLKERNGSSIQAIK
KHITASHP-----TLNFTPHQMRSALKKGTEAGKFVKVKSSYKLSAEAKKPPPK---KKI
V-KK-VV----KKVVK--------K-----KKPAA-KKKVVK-KVKAAPK--KK-P--AA
KKASTPKK-----------------------------------------------A----
---TKS-------ATPK---K---------------AAAK-----KKTVA-KKPA-A---
-KK--ATT-----PKKKPAA----------KKAAP----K-K------------------
----------------------------------------------------
>Saccharina japonica 9 SRR5860563_TRINITY_DN58184_c0_g1_i1.p1
----------------------------------MTYLTMVVETLLALKERGGSSLPALK
KHITSTHP-----EVAFAPHRLRQALKLGVENGSLVKVKASYKLSPAGKAAATKKP-KKV
V-KK------KKVVVK--------K-----KKPAA-KKKPAA-------K--KK-P--AA
KKKTATAA-KKKPAAGATKKKTATAKKTP---GTPKKKVVKK-------PAAKKPAAKKP
AA-KKP-------AAKKPAAKK-------------------------PAA----------
------------------------------------------------------------
----------------------------------------------------
>Sargassum fusiforme 1 ERR2041176_TRINITY_DN133_c0_g1_i7.p1
---------------------------------MPTYNDMVFEAIKALKDRTGSSIQAIK
KHITSNHP-----DLNFTQHQMRTALKKGVVAGKFIKVKSSYKLSAEAKKPAPKPK-PKP
T-IK-VV---KKDAGGGG-GGGSRK-----ADPSKKPKKS---------T--KE-T--AG
KKASTATK--KKVVA---KAKPTNTSA----KKTSKASTT-----------TKKPVSSS-
---SKK-------AVPK---KKSA------------AVVK-----KKAAP-KKKSAST--
VKKP-STT-----AK---------------KSAAS----K-KK-------A---SP----
------KKP-APSS-------------------------------EA-----
>Sargassum fusiforme 2 SRR5357673_TRINITY_DN26773_c0_g1_i2.p1
---------------------------------MPTYNDMVFEAIKALKDRTGSSIQAIK
KHITSNHP-----DLNFTQHQMRTALKKGVVAGKFIKVKSSYKLSAEAKKPAPKPK-PKP
T-IK-VV---KKDAGGGG-GGGSRK-----ADPSKKPKKS---------T--KE-T--AG
KKASTATK--KKVVA---KAKPTNTSA----KKTSKASTT-----------TKKPVSSS-
---SKK-------TVPK---KKSA------------AVVK-----KKAAP-KKKSAST--
VKKP-STT-----AK---------------KSAAS----K-KK-------A---SP----
------KKP-APSS-------------------------------EA-----
>Sargassum fusiforme 3 ERR2041176 _TRINITY_DN3954_c1_g2_i1.p1
---------------------------------MPTYNEMVVDAIKALKERNGSSIQAIK
KHITATNP-----ALNFTPHQMRSALKKGVESGKFIKVKGSYKLSPEAKKPAPKP--KKV
V-KK-IV---PKKVAK--------K-------PAP-KKATAT-------K--KT-P--VP
KKAAVAKK--------------AA---------TPKKATTKKS-----------------
-------------PAPK---K---------------AVVA-----KKVTT-SKKG-A---
-GS--GVK----------------------KTTTQ----K-KK-------A---AP----
------KKP-NA----------------------------------------
>Sargassum fusiforme 4 SRR5357673_TRINITY_DN23560_c0_g1_i2.p1
---------------------------------MPTYNEMVVDAIKALKERNGSSIQAIK
KHITATNP-----ALNFTPHQMRSALKKGVESGKFIKVKGSYKLSPEAKKPAPKP--KKV
V-KK-IV---PKKVAK--------K-------PAP-KKATAT-------K--KT-P--VP
KKAAVAKK--------------AA---------TPKKATTKKS------PAPKKTA-VT-
---KKA-------PAPK---K---------------ATVT-----KKVTA-SKKG-A---
-GN--GVK----------------------KTTTQ----K-KK-------A---AP----
------KKP-NA----------------------------------------
>Sargassum fusiforme 5 ERR2041176_TRINITY_DN246_c0_g1_i3.p1
---------------------------------MPTYSEMAAEAVVSLKERNGSSVQAIK
KFIVTKHP-----DLAFAPHQLRSALKKGTAAEKFIKVKNSYKLSPSSRKPSPKPK-KKV
VVKK-VV-KKPKKVVK--------KA----STPPA-KPKP------------KK----AV
KGATTAKK------------TTASAAA----ASSSSGAATATSNA---------------
------------------------------------------------------------
------------------------------------------------------------
----------------------------------------------------
>Sargassum hemiphyllum 1 SRR5357786_TRINITY_DN15945_c0_g1_i1.p1
---------------------------------MPTYNDMVFEAIKALKDRTGSSIQAIK
KHITSNHP-----DLNFTQHQMRTALKKGVVAGKFIKVKSSYKLSAEAKKPAPKPK-PKP
T-IK-VV---KKDAAAA--SGSSRK-----AAPSKKPKKA---------T--KE-T--AG
KKASTATK--KKVPA---KAKPTNTSA----KKTSKASTT-----------TKKPVSSS-
---SKK-------ASPK---KKSA------------AVVK-----KKAAP-KKKTAST--
VKKP-STT-----AK---------------KSTAS----K-KK-------A---SP----
------KKP-TPSS-------------------------------KA-----
>Sargassum hemiphyllum 2 ERR2041177_TRINITY_DN6970_c0_g1_i1.p1
---------------------------------MPTYNEMVFEAIRALKERNGSSIQAIK
KHITATHP-----ALNFTPHQMRSALKKGVESGKFVKVKSSYKLSVEAKKPAPKP---KV
V-KK-AA---PKKPVR--------K-------ATI-----------------KK-P--TV
KKASTTKK-------------TAA---------SANKPAT-----------TKKIA-GS-
---KKS-------AS---------------------TTTA-----KKPAA-KKAA-A---
-KK--TSTG-SA-SK---------------KSPSS----T-KK-------P---AP----
------KKS-AA-----PA--------------------------NS-K---
>Sargassum hemiphyllum 3 SRR6161626_TRINITY_DN27058_c3_g1_i6.p1
---------------------------------MPTYNEMVVDAIKALKERNGSSIQAIK
KHITATNT-----ALNFTPHQMRSALKKGVESGKLIKVKGSYKLSPEAKKPAPKP--KKV
V-KK-IV---PKKVAK--------K-------PAP--KGYHH-------Q--KV-P--CP
QEGCRHQE----------------------------------------------------
--------------------------------------------------------T---
------------------------------------------------------------
------RYT-------------------------------------------
>Sargassum hemiphyllum 4 SRR6161626_TRINITY_DN23050_c0_g1_i2.p1
---------------------------------MPTYNEMVFEAIKTLKERNGSSIQAIK
KHITATHP-----ALNFTPHQMRSVLKKGVESGKFVKVKSSYKLSVEAKKPAPKP---EV
V-KK-AA---PKKPVK--------K-------ATI-----------------KK-P--TV
KKASTTKK-------------AAA---------SAKKPAT-----------TKMTA-VT-
---QKS-------AS---------------------TTTA-----KKPTA-KKAS-A---
-EK--TST------K---------------KAASS----T-KK-------S---AP----
------KKS-AA-----PV--------------------------KS-D---
>Sargassum hemiphyllum 5 ERR2041177_TRINITY_DN231_c0_g1_i2.p1
----------------------------------MTYPTMVVDALLALKERNGSSLPALK
KHITSAHP-----DLAFAPHRLRQALKLGVENGTLVKVRASYKLTPAGKAAAVKPQ-KKV
V-KK-PV-AKKKPVVK--------K-----KTVV---KKVVK-------KTVKK-PASAA
KKPAAPKK-----------AASPAPKKKP--SATPK----------------KKPAA---
-------------ATPK---KAS-------------STPK-----KKPTP-AK-------
-KK--AVT-----KKAA------APK----KAAAP----K-KK-------A---AP----
------KK--------------------------------------------
>Sargassum hemiphyllum 6 ERR2041177_TRINITY_DN110_c0_g1_i3.p1
---------------------------------MPTYSEMAAEAVVSLKERNGSSVQAIK
KFIVTKHP-----DLAFAPHQLRSALKKGTAAEKFIKVKNSYKLSPSSKKPSPKPK-KKV
VVKK-VV-KKPKKVVK--------KA----STPPA-KPKP------------KK----AV
KGATTAKK------------TTASAAA----A-PSSGATTSTSNATAEGSAASPPAAAAS
T--KKKVTK-AAATTAK---RKGAVKKS--PTTTT-PAAK-----KKPVA-KKPVATAP-
AKK--SPA-KVAGAKKKAPA---PKKESKSKKAAP---PK-SK-----ASA---AP----
-----KKKDDTPASAPAPE-VSESDPKPAPAEKPAA----APDE-EA-----
>Sargassum henslowianum 1 ERR2041178_TRINITY_DN522_c0_g1_i1.p1
---------------------------------MPTYNDMVFEAIKALKDRTGSSIQAIK
KHITSNHP-----DLNFTQHQMRTALKKGVVAGKFIKVKSSYKLSAEAKKPSPKPK-AKP
A-IK-VV---KKDAAS----GGTRK-----ADPSKKPKKA---------A--KE-T--AV
KKASTATK--KKAPA---KAKPAKTSP----KKTSKASTT-----------TKKPASSS-
---SKK-------AAPK---KKSA------------AVVK-----KKAAP-KKKSGST--
VKKP-STT-----AK---------------KTTAS----K-KK-------A---SP----
------KKP-APSS-------------------------------EA-----
>Sargassum henslowianum 2 ERR2041178_TRINITY_DN839_c0_g1_i1.p1
---------------------------------MPTYSEMAAEAVVSLKERNGSSVQAIK
KFIVTKYP-----DLAFAPHQLRSALKKGTAAEKFIKVKNSYKLSPSSKKPSPKPK-KKV
I-KK-VV-KKPKKVVK--------KA----STPPP-KPKP------------KK----TV
KGATTAKK------------TTASAAA-------SSGAATATSNATAEGSATSSPAAAAS
T--KKKVTK-AAATTAK---KKGAVKKS--PTTTT-PAAK-----KKPVV-KKPAATAP-
AKK--SPA-KGAGAKKKAPA---AKKESKPKKAAP---PK-SK-----TPA---AP----
-----KKKEDAPASAPAPE-VSEPDPKPAPAEEPAA----EPAE-EA-----
>Sargassum horneri 1 SRR5357783_TRINITY_DN24246_c0_g3_i1.p1
---------------------------------MPTYNDMVFEAIKALKDRTGSSIQAIK
KHITSNHP-----DLNFTQHQMRTALKKGVVAGKFIKVKSSYKLSAEAKKPAPKPK-PKP
T-IK-VV---KKDA------GGSRK-----TDPSKKPKKA---------T--KE-T--AG
KKASTTTK--KKVAA---KAKPTNTSV----KKTTKASTM-----------TKKPASSS-
---SKK-------AAP----KKSA------------AVVK-----KKVVP-KKKIAST--
VKKP-STT-----AK---------------KPTAS----R-KK-------A---SP----
------KKA-TPSS-------------------------------EA-----
>Sargassum horneri 2 ERR2041179_TRINITY_DN6352_c0_g1_i3.p1
---------------------------------MPTYNDMVFEAIKALKDRTGSSIQAIK
KHITSNHP-----DLNFTQHQMRTALKKGVVAGKFIKVKSSYKLSAEAKKPAPKPK-PKP
T-IK-VV---KKDA------GGSRK-----TDPSKKPKKA---------T--KE-T--AG
KKASTTTK--KKVAA---KAKPTNTSV----KKTTKASTM-----------TKKPASSS-
---SKK-------AAP----KKSA------------AVVK-----KKVVP-KKKIAST--
VKKP-STT-----AK---------------KPTAS----R-KK-------A---SP----
------KKA-TPSS-------------------------------EA-----
>Sargassum horneri 3 ERR2041179_TRINITY_DN37867_c0_g1_i1.p1
----------------------------------MTYPTMVVDALLALKERNGSSLPALK
KHITSAHP-----DLAFAPHRLRQALKLGVENGTLVKVRASYKLTPAGKAAAVKPQ-KKV
I-KK-PV-AKKKPVVK--------K-----KTVV---KKVVK-------KTVKK-PASAA
KKPAAPKK-----------AASPAPKKKP--SATPK----------------KKPAA---
-------------ATPK---KTS-------------SAPK-----KKPTP-AK-------
-KK--AVT-----KKAA------APK----KAAAP----K-KK-------A---AP----
------KK--------------------------------------------
>Sargassum horneri 4SRR5357783_TRINITY_DN11268_c0_g1_i1.p1
----------------------------------MTYPTMVVDALLALKERNGSSLPALK
KHITSAHP-----DLAFAPHRLRQALKLGVENGTLVKVRASYKLTPAGKAAAVKPQ-KKV
I-KK-PV-AKKKPVVK--------K-----KTVV---KKVVK-------KTVKK-PASAA
KKPAAPKK-----------AASPAPKKKP--SATPK----------------KKPAA---
-------------ATPK---KTS-------------SAPK-----KKPTP-AK-------
-KK--AVT-----KKAA------APK----KAAAP----K-KK-------A---AP----
------KK--------------------------------------------
>Sargassum horneri ShH1.1a(LC765405)
---------------------------------MPTYNEMVVDAIKALKERNGSSIQAIK
KHITATNL-----ALNFTPHQMRSALKKGVESGKFIKVKGSYKLSPEAKKPTPKA--KKV
V-KK-IV---AKKVAK--------K-------SAP-KKATAT-------K--KT-P--AP
KKATT-KK--------------AA---------TPKKATT-----------PKKAT-TT-
---KKS-------PAPK---K---------------AAVA-----KKVTT-SKKG-A---
-GN--GVK----------------------KTTTQ----K-KK-------A---AS----
------KKT-NA----------------------------------------
>Sargassum horneri ShH1.1b(LC765406)
---------------------------------MPTYNEMVVDAIKALKERNGSSIQAIK
KHITATNP-----ALNFTPHQMRSALKKGVESGKFIKVKGSYKLSPEAKKPAPKP--KKA
V-KK-IV---PKKVAK--------K-------PAP-KKATAT-------K--KT-P--AP
KKAAVTKK--------------AA---------TPKKTTTK-------------------
---KKS-------PAPK---K---------------ATVA-----KKVPT-SKKS-A---
-GK--GVK----------------------KTTTP----K-KK-------A---AS----
------KKT-NAEK---A----------------------------------
>Sargassum horneri ShH1.2(LC765407)
---------------------------------MPTYNDMVFEAIKALKDRTGSSIQAIK
KHITSNHP-----DLNFTQHQMRTALKKGVVAGKFIKVKSSYKLSAEAKKPAPKPK-PKP
T-IK-VV---KKDA------GGSRK-----TDPSKKPKKA---------T--KE-T--AG
KKASTTTK--KKVAA---KAKPTNTSV----KKTTKASTM-----------TKKPASSS-
---SKK-------AAP----KKSA------------AVVK-----KKVVP-KKKIAST--
VKKP-STT-----AK---------------KPTAS----R-KK-------A---SP----
------KKA-TPSS-------------------------------EA-----
>Sargassum horneri ShH1.3(LC765408)
----------------------------------MTYPTMVVDALLALKERNGSSLPALK
KHITSAHP-----DLAFAPHRLRQALKLGVENGTLVKVRASYKLTPAGKAAAVKPQ-KKV
I-KK-PV-AKKKPVVK--------K-----KTVV---KKVVK-------KTVKK-PASAA
KKPAAPKK-----------AASPAPKKKP--SATPK----------------KKPAA---
-------------ATPK---KTS-------------SAPK-----KKPTP-AK-------
-KK--AVT-----KKAA------APK----KAAAP----K-KK-------A---AP----
------KK--------------------------------------------
>Sargassum horneri ShH1.4(LC765409)
---------------------------------MPTYNEMVSEAIKALQERNGSSIQAIK
KHITATHP-----ALNFTPHQMRSALKKGVESGRFLKVKSSYKINAEAMNLAPKP---KV
V-KK-AA---PKKLVR--------K-------AAN-----------------KK-P--TV
KKASTRKK-------------TLV---------SPKKPAT-----------TKKTA-VT-
---KKS-------AS---------------------TTKA-----KKPVA-KKAA-N---
-KK--ASTG-SS-SK---------------KAASS----T-KK-------P---AP----
------KKS-AA-----PA--------------------------KS-K---
>Sargassum horneri ShH1.5(LC765410)
---------------------------------MPTYSEMVAEAVVSLKERNGSSVQAIK
KYIVTKYP-----DLVFAHHQLRSALKKGTAAEKLIKVKNSYKLSPSSKKPSPKLK-KKV
I-KK-VV-KKPKKVVK--------KA----STPPA-KPKP------------KK----AV
KGATTVKK------------TTASAAA----ASSSSGAVTVTSNATAKGSAT---AVAAS
P--RKKVTK-AAATTAK---KKGAVKKS--PTTTTPPTAK-----KKPVV-KKPVETAP-
VKK--SPA-KGTGAKKKAPA---AKKESKPKKAAP---PK-SK-----APA---AP----
-----KKKEDAPASALAPE-VSESDPKPAPEKEPAD----APAA-EA-----
>Sargassum integerrimum 1 ERR2041180_TRINITY_DN286_c0_g1_i1.p2
---------------------------------MPTYNDMVFEAIKALKDRTGSSIQAIK
KHITSNHP-----DLNFTQHQMRTALKKGVVAGKFIKVKSSYKLSAEAKKPAPKPK-PKP
A-IK-VV---KKDAAS----SGTHK-----ADPSKKPKKA---------A--KE-T--SG
KKASTATK--KKAPA---KAKPANTSA----KKTSKASTT-----------TKKPTSSS-
---SKK-------TAPK---KKSA------------AVVK-----KKGAP-KKKSGST--
VKKP-STT-----AK---------------KPTAS----K-KK-------A---SP----
------KKS-APSS-------------------------------EA-----
>Sargassum integerrimum 2 ERR2041180_TRINITY_DN1283_c0_g1_i1.p2
----------------------------------MTYPTMVVDALLALKERNGSSLPALK
KHITSAHP-----DLAFAPHRLRQALKLGVENGTLVKVRASYKLTPAGKAAAVKPQ-KKV
V-KK-PV-PKKKPVVK--------K-----KTVV---KKVVK-------KTVKK-PASAA
KKPAAPKK-----------AASPAPKKKA--STTPK----------------KKPAA---
-------------ATPK---KPS-------------ATPK-----KKPTP-AK-------
-KK--AVT-----KKAA------APK----KSAAP----K-KK-------A---AP----
------KK--------------------------------------------
>Sargassum integerrimum 3 SRR5357667_TRINITY_DN26745_c0_g1_i3.p1
---------------------------------MPTYSEMAAEAVVSLKERNGSSVQAIK
KFIVTKYP-----DLAFAPHQLRSALKKGTAAEKFIKVKNSYKLSPSSKKPSPKPK-KKV
V-KK-VV-KKPKKVVK--------KA----TTPPA-KPKP------------KK----AV
KGATTAKK------------TTASGAA-----SSSSGAATTTSNATAEGSATSPPASAAS
T--KKKVTK-TAATTAK---KKGALKKS--PTTTP-PAAK-----KKPVA-KKPAATAP-
AKK--SPA-KGAGAKKKAPA---PKKESKPKKAAA---PK-SK-----APA---AP----
-----KKKEDVPASAPAPE-VSESDPKPAPAEKPAA----EPAA-EA-----
>Sargassum muticum 1 ERR2041183_TRINITY_DN5579_c1_g1_i5.p1
---------------------------------MPTYSEMAAEAVVSLKERNGSSVQAIK
KFIVTKHP-----DLAFAPHQLRSALKKGTAAEKFIKVKNSYKLSPSSKKPSPKPK-KKV
VVKK-VL-KKLKKVVK--------KA----PTPPA-KSKP------------KK----AV
RGATTAKK------------TTVSASA----AASSSGTATSTSNATAEGSAASPPAAAAS
P--KKKVTK-AAATTAK---RKGAVKKS--PTTTT-PAVK-----KKPVA-KKPVATAP-
AKK--SPA-KVAGAKKKAPA---LKKESKSKKAAP---PK-SK-----ASA---AP----
-----KKKDDGPASAPTPE-VSESDLKPAPAEEPAA----APAE-EA-----
>Sargassum muticum 2 ERR2041183_TRINITY_DN26495_c1_g1_i10.p2
---------------------------------MPTYNEMVVDAIKALKERNGSSIQAIK
KHITATNP-----ALNFTPHQMRSALKKGVESGKFIKVKGSYKLSPEAKKPAPKP--KKV
V-KK-TA---PKTVAK--------K-------PAP-KKATAT-------K--KS-P--AP
KKAIVAKK--------------SA---------TPKKATTKQS-----------------
-------------PAPK---K---------------AAVA-----KKVTT-SKKG-A---
-GS--GVK----------------------KTTTQ----K-KK-------A---AP----
------KKP-NAGK---A----------------------------------
>Sargassum muticum 3SRR5357671_TRINITY_DN13636_c0_g1_i1.p1
---------------------------------MPTYNEMVVDAIKALKERNGSSIQAIK
KHITATNP-----ALNFTPHQMRSALKKGVESGKFVKVKGSYKLSPEAKKPAPKP--KKV
V-KK-TA---PKTVAK--------K-------PAP-KKATAT-------K--KS-P--AP
KK----------------------------------------------------------
------------------------------------------------------------
------------------------------------------------------------
----------------------------------------------------
>Sargassum muticum 4 ERR2041183_TRINITY_DN1076_c0_g1_i1.p1
----------------------------------MTYPTMVVDALLALKERNGSSLPALK
KHITSAHP-----DLAFAPHRLRQALKLGVENGTLVKVRASYKLTPAGKAAAVKPQ-KKV
V-KK-PV-AKKKPVVK--------K-----KTVV---KKVVK-------KTVKK-PASAA
KKPAAPKK-----------AASPAPKKKP--SATPK----------------KKPAA---
-------------ATPK---KAS-------------STPK-----KKPTP-AK-------
-KK--AVT-----KKAA------APK----KAAAP----K-KK-------A---AP----
------KK--------------------------------------------
>Sargassum muticum 5 ERR2041183_TRINITY_DN559_c0_g1_i1.p1
---------------------------------MPTYNDMVFEAIKALKDRTGSSIQAIK
KHITSNHP-----DLNFTQHQMRTALKKGVVAGKFIKVKSSYKLSAEAKKSAPKPK-PKP
T-IK-VV---KKDAAGG---GSSRK-----AGPSKKPKKA---------T--KE-T--AR
KKASTATK--KKVPA---KAKPTNTSA----KKTSKASTT-----------TKKPVSSS-
---SKK-------ASPK---KKSA------------AVVK-----KKAAP-KKKTAST--
AKKP-TTT-----AK---------------KSTAS----K-KK-------A---SP----
------KKP-TSSS-------------------------------AA-----
>Sargassum thunbergii 1 SRR826826_TRINITY_DN20357_c0_g2_i1.p1
---------------------------------MPTYNDMVFEAIKALKDRTGSSIQAIK
KHITSNHP-----DLNFTQHQMRTALKKGVVAGKFVKVKSSYKLSAEAKKPAPKPK-PKP
T-IK-VV---KKDAAAAG-GGGSRK-----ADPSKKPK----------------------
------------------------------------------------------------
------------------------------------------------------------
------------------------------------------------------------
----------------------------------------------------
>Sargassum thunbergii 2 SRR826826_TRINITY_DN56725_c0_g1_i1.p2
---------------------------------MPTYNEMVFEAIRALKERNGSSIQAIK
KHITATHP-----ALNFTPHQMRSALKKGVESGKFVKVKSSYKLSVEAKKPAPKP---KV
V-KK-AA---PKKPVK--------K-------ATE-----------------KK-P--TV
KKASTTKK-------------TAA------------------------------------
------------------------------------------------------------
------------------------------------------------------------
----------------------------------------------------
>Sargassum thunbergii 3 ERR2041181_TRINITY_DN5189_c0_g1_i3.p1
---------------------------------MPTYNEMVVDAIKALKERNGSSIQAIK
KHITATNP-----ALNFTPHQMRSALKKGVESGKFIKVKGSYKLSPEAKKPAPKP--KKV
V-KK-IV---PKKVTK--------K-------PAP-KKATAT-------K--KT-P--AP
KKAAVTKK--------------AA---------TPKKATTKKS------PAPKKAA-VT-
---KKV-------PAPK---K---------------AAVA-----KKVTT-SKKG-A---
-GS--GVK----------------------KTTTQ----K-KK-------A---AP----
------KKP-NAEK---A----------------------------------
>Sargassum thunbergii 4 ERR2041181_TRINITY_DN3504_c0_g1_i1.p1
----------------------------------MTYPTMVVDALLALKERNGSSLPALK
KHITSAHP-----DLAFAPHRLRQALKLGVENGTLVKVRASYKLTPAGKAAAVKPQ-KKV
V-KK-PV-AKKKPVVK--------K-----KTVI---KKVVK-------KTVKK-PASAA
KKPAAPKK-----------AASPAPKKKP--SATPK----------------KKPAA---
-------------ATPK---KAS-------------STPK-----KKPTP-AK-------
-KK--AVT-----KKAA------APK----KAAAP----K-KK-------A---AP----
------KK--------------------------------------------
>Sargassum thunbergii 5 ERR2041181_TRINITY_DN5770_c0_g1_i1.p1
---------------------------------MPTYSEMAAEAVVSLKERNGSSVQAIK
KFIVTKHP-----DLAFAPHQLRSALKKGTAAEKFIKVKNSYKLSPSSKKTSPKPK-KKV
VLKK-VV-KKPKKVVK--------KA----ATPPA-KPKS------------KK----AV
KGATTAKK------------TTAAAAA------SSSGAATSASNATAEGSAASPPAAAAS
P--KKKVTK-AAVTTAK---KKGAVKKS--PTTTT-PAVK-----KKPVV-KKPVETAP-
AKK--SPA-KVSGAKKKAPA---PKKESKSKKTAP---LK-SK-----ASA---AP----
-----KKKDDAPASAPTPE-VSESDPKPAPEEEPAA----APAE-EA-----
>Sargassum vachellianum 1 ERR2041182_TRINITY_DN2541_c1_g1_i6.p1
---------------------------------MPTYNDMVFEAIKALKDRTGSSIQAIK
KHITSNHP-----DLNFTQHQMRTALKKGVVAGKFIKVKSSYKLSAEAKKPSPKPK-AKP
A-IK-VV---KKDAAS----GGTRK-----ADPSKKPKKA---------A--KE-T--AV
KKASTATK--KKAPA---KAKPAKTSP----KKTSKASTT-----------TKKPASSS-
---SKK-------AAPK---KKSA------------AVVK-----KKAAP-KKKSGST--
VKKP-STT-----AK---------------KTTAS----K-KK-------A---SP----
------KKP-APSS-------------------------------EA-----
>Sargassum vachellianum 2 ERR2041182_TRINITY_DN21290_c0_g1_i1.p1
---------------------------------MPTYSEMAAEAVVSLKERNGSSVQAIK
KFIVTKYP-----DLAFAPHQLRSALKKGTAAEKFIKVKNSYKLSPSSKKPSPKPK-KKV
I-KK-VV-KKPKKVVK--------KA----STPPP-KPKP------------KK----TV
KGATTAKK------------TTASAAA-------SSGAATATSNATAEGSATSSPAAAAS
T--KKKVTK-AAATTAK---KKRAVKKS--PTTTT-PAAK-----KKPVV-KKPAATAP-
VKK--SPA-KGAGAKKKAPA---AKKESKPKKAAP---PK-SK-----APA---AP----
-----KKKEDAPASAPAPE-VSEPDPKPAPAEEPAA----EPAE-EA-----
>Sargassum vulgare 1 SRR3190991_TRINITY_DN13074_c0_g1_i1.p1
---------------------------------MPTYNDMVFEAIKALKDRTGSSIQAIK
KHITSNHP-----DLNFTQHQMRTALKKGVVAGKFIKVKSSYKLSAEAKKPVPKPK-AKP
A-IK-VV---KKDAAS----AGTRK-----ADPSKKPKKA---------T--KE-T--TV
KKASTATK--KKAPA---KAKPAKTSP----KKTSKASTT-----------TKKPASSS-
---SKK-------AAPK---KKSA------------AVVK-----KKAAP-KKKSGST--
VKKP-STT-----AK---------------KTTAS----K-KK-------A---SP----
------KKP-APSS-------------------------------EA-----
>Sargassum vulgare 2 SRR3190990_TRINITY_DN15585_c0_g1_i1.p1
---------------------------------MPTYNEMVVEAIKALKERNGSSIQAIK
KHITATNP-----ALNFTPHQMRSALKKGVESGKFIKVKGSYKLSPEAKKPAPKP--KKV
V-KK-IV---PKKVAK--------K-------PAP-KKATTT-------K--KT-P--AP
KKATVTKK--------------AA---------TPKKATTKKS-----------------
-------------PAPK---K---------------AAVT-----KKVTS-SKKG-T---
-GN--GVK----------------------KPTTQ----K-KK-------A---AP----
------KKP-NAKK---A----------------------------------
>Sargassum vulgare 3 SRR3190992_TRINITY_DN11184_c0_g1_i1.p1
---------------------------------MPTYNEMVVEAIKALKERNGSSIQAIK
KHITATNP-----GLNFTPHQMRSALKKGVESGKFIKVKGSYKLSPEAKKPAPKP--KKV
V-KK-IV---PKKVAK--------K-------PAP-KKATTT-------K--KT-P--AP
KKATVTKK--------------AA---------TPKKATTKKS-----------------
-------------PAPK---K---------------AAVT-----KKVTT-SKKG-T---
-GN--GVK----------------------KPTTQ----K-KK-------A---AP----
------KKP-NAQK---A----------------------------------
>Sargassum vulgare 4 SRR3190991_TRINITY_DN39122_c1_g1_i1.p1
---------------------------------MPTYNEMVVEAIKALKERNGSSIQAIK
KHITATNP-----GLNFTPHQMRSALKKGVESGKFIKVKGSYKLSPEAKKPAPKP--KKV
V-KK-IV---PEKVAK--------K-------PTP-KKATTT-------K--KT-P--AP
KKATVTKK--------------AA---------TPKKATTKKS-----------------
-------------PAPK---K---------------AAVT-----KKVTT-SKKG-T---
-GN--GVK----------------------KPTTQ----K-KK-------A---AP----
------KKP-NAQK---A----------------------------------
>Sargassum vulgare 5 SRR3190991_TRINITY_DN27088_c0_g1_i1.p1
---------------------------------MPTYSEMAKGAILALKERSGSSLPAIK
KHIQATYP-----TLNFMPHQLRQALKKGCENGTFIKVKASYKVSPEAKKPPAK---KKV
VKKK-VV---KKKVVK--------K-------KVA-KKKV---------A--KK-P--TT
KKTTGTKK-------------KAP----------------------------KKPA----
-------------AAKK---KP--------------AAAK-----KKTVT-K--------
------------------------------KKAAP----K-KK-------A---AP----
------KKK------------------------------------------A
>Sargassum vulgare 6 SRR3190993_TRINITY_DN162268_c0_g1_i1.p1
---------------------------------MPTYSEMAKGAIIALKERNGSSLQAIK
KHIQATYP-----TLNFLPHQLRTALKKGTEAGTFVKVKASYKLSAEAKKPTPKPK-KKV
V-KK-VV---KKKVVK--------K-------KAPVKKKV---------A--KK-P--TT
KKT---------------------------------------------------------
------------------------------------------------------------
------------------------------------------------------------
----------------------------------------------------
>Sargassum vulgare 7 SRR3190991_TRINITY_DN88080_c0_g1_i1.p1
---------------------------------MPTYSEMAAEAVVSLKERNGSSVQAIK
KFIVTKYP-----DLAFAPHQLRSALKKGTAAEKFIKVKNSYKLSPSSKKPSPKPK-KKV
I-KK-VV-KKPKKVVK--------KA----STPPP-KPKP------------KK----TV
KGATTAKK------------TTASAAA-------SSGAATATSNATAEGSATSSPAAAAS
T--KKKVTK-AAATTAK---KKRAVKKS--PTTTT-PAAK-----KKPVV-KKPAATAP-
VKK--SPA-KGAGAKKKAPA---AKKESKPKKAAP---PK-SK-----APA---AP----
-----KKKEDAPASAPAPE-VSEPDPKPAPAEEPAA----EPAE-EA-----
>Scytosiphon lomentaria 1 SRR5026634_TRINITY_DN36170_c1_g1_i1.p1
-----------------------------MAAPKPTYSVMVFDAIKTLKERNGSSIQAIK
KSITATYP-----SLNFTPHQMRSALKKGVESGKFIKVKGSYKLSPEAKKPAPKPK-KKV
V-KK-KV---VKKVVK--------K-------KPA-KKKV---------A--KK-P--AV
KKTVAKKK-------------PAA------------------------------------
---KKA-------TTPK---KK--------------TTTV-----KKTVT-KKAA-----
-------------PKK--------------KAATP----K-KK-------A---AP----
------KKA-------------------------------------------
>Scytosiphon lomentaria 2 SRR5026364_TRINITY_DN28836_c0_g1_i2.p1
-----------------------------MAAPKPTYSVMVFDAIKTLKERNGSSIQAIK
KSITATYP-----SLNFTPHQMRSALKKGVESGKFIKVKGSYKLSPEAKKPAPKPK-KKV
V-KK-KV---VKKVVK--------K-------KPA-KKKV---------A--KK-P--AV
KKTVAKKK-------------PAAKKAT-----TPKKKTTTVKK-----TVTKKAA-PK-
---KKA-------TTPK---KK--------------TTTV-----KKTVT-KKAA-----
-------------PKK--------------KAATP----K-KK-------A---AP----
------KKA-------------------------------------------
>Scytosiphon lomentaria 3 SRR5026635_TRINITY_DN36523_c0_g1_i7.p1
-----------------------------MAAPKPTYSVMVFDAIKTLKERNGSSIQAIK
KSITATYP-----SLNFTPHQMRSALKKGVESGKFIKVKSSYKLSAEAKKPAPKPK-KKA
V-KK-KV---VKKVVK--------K-------KPA-KKKV---------A--KK-P--AV
KKTVAKKK-------------PAA------------------------------------
---KKA-------TTPK---KK--------------TTTV-----KKTVT-KKAA-----
-------------PKK--------------KAATP----K-KK-------A---AP----
------KKA-------------------------------------------
>Scytosiphon lomentaria 4 SRR6742571_TRINITY_DN33686_c0_g1_i1.p1
-----------------------------MAAPKPTYSVMVFDAIKTLKERNGSSIQAIK
KSITATYP-----SLNFTPHQMRSALKKGVESGKFIKVKSSYKLSAEAKKPAPKPK-KKA
V-KK-KV---VKKVVK--------K-------KPA-KKKV---------A--KK-P--AV
KKTVAKKK-------------PAAKKA----------------------TIT--------
---KKA-------TTPKKATKK--------------TTTV-----KKTVT-KKAA-----
-------------PKK--------------KASTP----K-KK-------A---AP----
------KKKVATKKKPAAK--------------------------KA-----
>Scytosiphon lomentaria 5 SRR5026365_TRINITY_DN39338_c1_g1_i3.p2
-----------------------------MAAPKPTYSVMVFDAIKTLKERNGSSIQAIK
KSITATYP-----SLNFTPHQMRSALKKGVESGKFIKVKSSYKLSAEAKKPAPKPK-KKA
V-KK-KV---VKKVVK--------K-------KPA-KKKV---------A--KK-P--AV
KKTVAKKK-------------PAAKKA----------------------TIT--------
---KKA-------TTPKKATKK--------------TTTV-----KKTVT-KKAA-----
-------------PKK--------------KAATP----K-KK-------A---AP----
------KKKVATKKKPAAK--------------------------KA-----
>Thalassiosira oceanica ThOCjgi_Thaoce1_100984_rna15612
----------------------------------MSYKAGIVAAITELKDRTGSSSIAIK
KHMQANLA----ADKKWMNATFLAALKKAVADGDLVQTKNSYKLSADFKKKAAK------
------------------------K-------AAP-KKKAA-----------------PK
KKAAPKKK------------------------SAP----------------KKKAAP---
---KKK-------SAPK---KKAA------------PKKK-----A--AT-KKKT-AP--
KKK--AAT-----KK---------------KTAAK----K--------------------
----------------------------------------------------
>Thalassiosira oceanica ThOCjgi_Thaoce1_101092_rna25211
----------------------------------MSYKAGIVAAITELKDRTGSSSIAIK
KHMQANLP----ADKKWMNATFLAALKKAVADGDLVQTKNSYKLSADFKKKAAKGA-KK-
-----------AAPKK--------K-------AAP-KKKAA-----------------PK
KKAAPKKK------------------------SA--------------------------
---------------PK---KKAA------------PKKK-----A--AT-KKKT-AP--
KKK--AAT-----KK---------------KTTAK----K--------------------
----------------------------------------------------
>Thalassiosira oceanica ThOCjgi_Thaoce1_74850_rna33668
----------------------------------MSYKAGIVAAITELKDRTGSSSIAIK
KHMQANLP----ADKKWMNATFLAALKKAVADGDLVQTKNSYKLSADFKKKAAKGA-KK-
-----------AAPKK--------K-------AAP-KKKAA-----------------PK
KKSVSRLL------------------------RA--------------------------
---------------QE---EGRT------------QEEE-----C--AE-EEG------
------------------------------------------------------------
----------------------------------------------------
>Thalassiosira oceanica ThOCjgi_Thaoce1_77133_rna23199
----------------------------------MSYKAGIVAAITELKDRTGSSSIAIK
KHMQANLP----ADKKWMNATFLAALKKAVADGDLVQTKNSYKLSADFKKKAAKGA-KK-
-----------AAPKK--------K-------AAP-KKKAA-----------------PK
KK------------------------------SAP----------------KKKAAP---
---KKK-------SAPK---KKAA------------PKKK-----A--AT-KKKT-AP--
KKK--AAT-----KK---------------KTAAK----K--------------------
----------------------------------------------------
>Thalassiosira oceanica ThOCjgi_Thaoce1_90917_rna8537
----------------------------------MSYKAGIVAAITELKDRTGSSSIAIK
KHMQANLP----ADKKWMNATFLAALKKAVADGDLVQTKNSYKLSADFKKKAAKGA-KK-
-----------AAPKK--------K-------AAP-KKKAA-----------------PK
KKSAPKKK------------------------AAP----------------KKKAAP---
---KKK-------SAPK---KKAA------------PKKK-----A--AT-KKKT-AP--
KKKA-AAT-----KK---------------KTAAK----K--------------------
----------------------------------------------------
>Thalassiosira oceanica ThOCjgi_Thaoce1_92300_rna25555
----------------------------------MSYKAGIVAAITELKDRTGSSSIAIK
KHMQANLP----ADKKWMNATFLAALKKAVADGDLVQTKNSYKLSADFKKKAAKGA-KK-
-----------AAPKK--------K-------AAP-KKKAA-----------------PK
KKAAPKKK------------------------SAP----------------KKKAAP---
---KKK-------SAPK---KKAA------------PKKK-----A--AT-KKKT-AP--
KKK--AAT-----KK---------------KTAAK----K--------------------
----------------------------------------------------
>Thalassiosira pseudonana ThPSjgi_Thaps3_264235_thaps1_ua_kg.chr_14000142
----------------------------------MSYKAGIAKAITELKDRTGSSSIAIK
KHMQANLP----ADKKWMNATFLKALKDMVASGELVKTKASYKLSAVAKQKASSAG-KPK
-----------KAPKK--------K-------AAP--KKTA-----------------PK
KKSAPKKK------------------------AAP-------------------------
---------------KK---KAAT------------AKKP-----A--AK-KATT-V---
-KN--STT-----KK---------------T-----------------------------
----------------------------------------------------
>Thalassiosira pseudonana ThPSjgi_Thaps3_264244_thaps1_ua_kg.chr_14000151
----------------------------------MSYKAGIAKAITELKDRTGSSSIAIK
KHMQANLP----ADKKWMNATFLKALKDMVASGELVKTKASYKLSAVAKQKASSAG-KPK
-----------KAPKK--------K-------AAP--KKTA-----------------PK
KKGASKKK------------------------TA--------------------------
---------------TK---KAAT------------AKKP-----A--AK-KATT-A---
-KK--STT-----KK---------------TA----------------------------
----------------------------------------------------
>Thalassiosira pseudonana ThPSjgi_Thaps3_264245_thaps1_ua_kg.chr_14000152
----------------------------------MSYKAGIAKAITELKDRTGSSSIAIK
KHMQANLP----ADKKWMNATFLKALKDMVASGELVKTKASYKLSAVAKQKASSAG-KPK
-----------KAPKK--------K-------AAP--KKTA-----------------PK
KKAVLTRH--------------------------P----------------RRRPPP---
---RRL-------PPPK---SQLP------------RRPP-----P--PR-NCQE-I---
-SS--QES----------------------------------------------------
----------------------------------------------------
>Thalassiosira pseudonana ThPSjgi_Thaps3_265086_estExt_thaps1_ua_pm.C_chr_10259
MEKKAKSTEGGSKTPSKASKSASKAATPRKKSTKPTYVELATEAIASLKDRTGSSAPAIS
KWIYANHEHVHSIKPDTFKKLLNNAIKQGVKEDRFVKFKGSYKLNAEWNSSSN----KEA
LTKKDEAAQMRAEEER--------K-----------RKEAAM-------T-----P--EE
RAAAAQNK------------------------------------------RKKEEAE---
---ARA---KFVADLIK---KRRF------------PIEDT----KLHSE-NKEY-----
GIK--TPN---DLTR---------------RPALPHTGEK-QKW----GTV-VNASQSGS
GELGENDRGLIPDTLQVYH-----------------FFCG-----DVGFADD
>Thalassiosira pseudonana ThPSjgi_Thaps3_268026_estExt_thaps1_ua_kg.C_chr_10210
MEKKAKSTEGGSKTPSKASKSASKAATPRKKSTKPTYVELATEAIASLKDRTGSSAPAIS
KWIYANHEHVHSIKPDTFKKLLNNAIKQGVKEDRFVKFKGSYKLNA--NSSSN----KEA
LTKKDEAAQMRAEEER--------K-----------RKEAAM-------T-----P--EE
RAAAAQNK------------------------------------------RKKEEAE---
---ARA---KFVADLIK---KRRF------------PIEDT----KLHSE-NKEY-----
GIK--TPN---DLTR---------------RPALPHTGEK-QKW----GTV-VNASQSGS
GELGENDRGLIPDTLQVYH-----------------FFCG-----DV-----
>Thalassiosira pseudonana ThPSjgi_Thaps3_9992_fgenesh1_pg.C_chr_14000337
----------------------------------MSYKAGIAKAITELKDRTGSSSIAIK
KHMQANLP----ADKKWMNATFLKALKDMVASGELVKTKASYKLSAVAKQKASSAG-KPK
-----------KAPKK--------K-------AAP--KKTA-----------------PK
KKSAPKKK------------------------AAP----------------KKKTAT---
---KKA-------ATAK---KAAT------------AKKP-----A--AK-KATT-V---
-KK--AAT-----KK---------------TATAK----KATK------KA---AP----
------AKKE------------------------------------------
>Thalassiosira pseudonana ThPSjgi_Thaps3_9993_fgenesh1_pg.C_chr_14000338
----------------------------------MSYKAGIAKAITELKDRTGSSSIAIK
KHMQANLP----ADKKWMNATFLKALKDMVASGELVKTKASYKLSAVAKQKASSAG-KPK
-----------KAPKK--------K-------AAP--KKTA-----------------PK
KKAAPKKK------------------------TA--------------------------
---------------TK---KAAT------------AKKP-----A--AK-KATT-A---
-KK--STT-----KK---------------TAKK--------------------------
----------------------------------------------------
>Undaria pinnatifida 1 HiC_scaffold_26.g11660.m1
MDRDFELRAVGR------------TVGAVEYAPVGVISNMVFEAIKALKERNGSSIQAIK
KHITSSHP-----TLNFTPHQMRSALKKGTEAGKFVKVKSSYKLSAEAKKPPPK---KKV
V-KK-VV----KKVVK--------K-----KKPA---KKVVK-KVAKVVK--KK-P--AA
KKASTPKK-------------PAA-----------KKAST-----------PKKTAA---
---KKS-------STPK---K----------------AAK-----KKTVT-KKPA-A---
-KK--ATT-----PK---------------KKAAP----K-KK-------P---AA----
------KKA-ATPK-------------------------------KD-----
>Undaria pinnatifida 2 HiC_scaffold_26.g11654.m1
---------------------------------------MVFEAIKALKERNGSSIQAIK
KHITCSHP-----TLNFTPHQMRSALKKGTESGKFIKVKSSYKLSAEAKKPPPK---KKV
V-KK-VV----KKVVK--------K-----KKPA---KKVVK-KVAKVVK--KK-P--AA
KKASTPKK-------------PAA------------------------------------
---KKS-------ATPK---K----------------AAK-----KKTVT-KKPA-A---
-KK--ATT-----PK---------------KKAAP----K-KK-------P---AA----
------KKA-ATPK-------------------------------KA-----
>Undaria pinnatifida 3 HiC_scaffold_26.g11662.m1
---------------------------------------MVFEAIKALKERNGSSIQAIK
KHITSSHP-----TLNFTPHQMRSALKKGTEAGKFIKVKSSYKLSAEAKKPPPK---KKV
V-KK-VV----KKVVK--------K-----KKPA---KKVVK----KVVK--KK-P--AA
KKASTPKK-------------PAA------------------------------------
---KKS-------STPK---K----------------AAK-----KKTVT-KKPA-A---
-KK--ATT-----PK---------------KKAAP----K-KK-------P---AA----
------KKA-ATPK-------------------------------KD-----
>Undaria pinnatifida 4 HiC_scaffold_26.g11632.m1
---------------------------------MPTYNEMVFEAIKALKERNGSSIQAIK
KHITSSHP-----TLNFTPHQMRSALKKGTEGGKFVKVKSSYKLSAEAKKPPPK---KKV
V-KK-VV----KKVVK--------K-----KKPA---KKAVK-KVV---K--KK-P--AA
KKAATPKK----------------------------------------------------
-------------------------------------AAK-----KKTVT-KKPA-A---
-KK--ATT-----PKKKPAA----------KKAAP----K-KP-------A---AA----
------KA--------------------------------------------
>Undaria pinnatifida 5 HiC_scaffold_4.g01783.m1
----------------------------------MTYLTMVVESLLALKERSGSSLPALK
KHITSTHP-----EVTFAPHRLRQALKLGVENGSLVKVKASYKLSPAGKAAATKKP-KKI
V-KK-------KVVVK--------K------KPVA-KKKPAV-------K--KK-P--AV
KRKTATAG----------KKKTTTAKKTP---GTPKKKVVKK-------TVAKKPVAKKA
VA-KKT-------VAKKTVAKKTVAAKKKVTKKKPVAAKKKTVTKKKPVA-AK-------
-KK--AVT-----KKKAS-----TPK----KKVAP----K-KK-------P---AA----
------KK--------------------------------------------
